# Supplementary material for: Artificial Intelligence-Powered Molecular Docking and Steered Molecular Dynamics for Accurate scFv Selection of Anti-CD30 Chimeric Antigen Receptors
Source: Int J Mol Sci. 2024 Jun 30;25(13):7231. doi: 10.3390/ijms25137231 (PMC11242627; doi:10.3390/ijms25137231)
Supplement: Supplementary file 1 [file ijms-25-07231-s001.zip]

Archive with 1 entries (1 files):
- ijms-3079466-supplementary.pdf
